# Supplementary material for: The Effect of Clozapine and Novel Glutamate Modulator JNJ-46356479 on Nitrosative Stress in a Postnatal Murine Ketamine Model of Schizophrenia
Source: Int J Mol Sci. 2023 Jan 5;24(2):1022. doi: 10.3390/ijms24021022 (PMC9866372; doi:10.3390/ijms24021022)
Supplement: Supplementary file 1 [file ijms-24-01022-s001.zip]

Archive with 2 entries (2 files):
- 1. Supplementary Table S1.pdf
- 2. Supplementary Table S2.pdf
